# Supplementary material for: Inhibitory effect of nintedanib on VEGF secretion in retinal pigment epithelial cells induced by exposure to a necrotic cell lysate
Source: PLoS One. 2019 Aug 6;14(8):e0218632. doi: 10.1371/journal.pone.0218632 (PMC6684070; doi:10.1371/journal.pone.0218632)
Supplement: S1 Fig — Values, Mean, S.D., Statistics method used and P value for each Figs 1–7 were summarized. (XLSX) [file pone.0218632.s001.xlsx]

## Sheet: Sheet1
	Fig. #	values for used to build figures								Mean	S.D.	Statistical method	P value	# samples
												used
	Fig.1
	NLR – RPE cells +	10.34		8.48		12.98		22.84		13.66	6.39	Dunnett’s multiple comparison test	*P <0.05	4
	NLR + RPE cells +	1438.11		1286.5		1330.62		1547.88		1400.78	116.92			4
	NLR + RPE cells –	56.43		60.91		106.74		90.82		78.725	24.12			4
	Fig. 2
	NLR – Nintedanib 0	199.888		214.553		370.286		312.606		274.333	81.215	Dunnett’s multiple comparison test	*P <0.05	4
	NLR + Nintedanib 0	1381.08		1367.54		1299.45		1275.46		1330.88	51.3908			4
	NLR + Nintedanib 0.3	1370.93		1326.77		1364.15		1133.08		1298.73	112.131			4
	NLR + Nintedanib 1	586.62		696.525		614.446		757.809		663.85	78.1049			4
	NLR + Nintedanib 3	357.14		339.464		447.408		472.527		404.135	65.6783			4
	NLR + Nintedanib 10	409.201		321.607		365.914		501.51		399.558	76.8018			4
	Fig. 3A
	NLR – IKK-2 inhibitor 0	467.105		446.328		471.267		508.815		473.379	26.0211	Dunnett’s multiple comparison test	*P <0.05	4
	NLR + IKK-2 inhibitor 0	1275.56		1161.35		1152.59		1139.46		1182.24	62.8613			4
	NLR + IKK-2 inhibitor 0.3	1148.21		1156.97		1126.33		1257.95		1172.37	58.493			4
	NLR + IKK-2 inhibitor 1	1240.36		1209.6		1178.88		1302		1232.71	52.5724			4
	NLR + IKK-2 inhibitor 3	1315.23		1266.76		1302		1350.56		1308.64	34.6354			4
	Fig. 3B
	NLR – VX-765 0	779.069		736.252		833.009		721.798		767.532	49.9678	Dunnett’s multiple comparison test	*P <0.05	4
	NLR + VX-765 0	1141.57		1121.93		1224.31		1283.03		1192.71	74.7897			4
	NLR + VX-765 0.3	1054.98		1071.39		1064.11		1189.34		1094.95	63.278			4
	NLR + VX-765 1	1118.34		1130.87		1168.19		1215.6		1158.25	43.7026			4
	NLR + VX-765 3	1141.57		1094.95		1087.72		1102.17		1106.6	24.049			4
	NLR + VX-765 10	1130.87		1168.19		1102.17		1102.17		1125.85	31.3032			4
	Fig. 4B
	NLR – Nintedanib –	0.780085		0.808348		0.767214				0.785216	0.021041	Dunnett’s multiple comparison test	*P <0.05	3
	NLR + Nintedanib –	1		1		1				1	2.7755e-15			3
	NLR + Nintedanib +	0.91665		0.809706		0.806911				0.844422	0.062566			3
	Fig. 4C
	NLR – Nintedanib –	0.672176		1.04438		1.28986				1.00214	0.311002	Dunnett’s multiple comparison test	*P <0.05	3
	NLR + Nintedanib –	1		1		1				1	2.23e-15			3
	NLR + Nintedanib +	0.822558		1.77641		1.54479				1.38125	0.497512			3
	Fig. 5A
	NLR – Nintedanib –	0.351767		0.557572		0.402411				0.43725	0.107235	Dunnett’s multiple comparison test	*P <0.05	3
	NLR + Nintedanib –	1		1		1				1	1.52e-15			3
	NLR + Nintedanib +	0.0783621		0.100779		0.0800174				0.086386	0.012492			3
	Fig. 5B
	NLR – Nintedanib –	0.441369		0.597982		0.402411				0.480587	0.103516	Dunnett’s multiple comparison test	*P <0.05	3
	NLR + Nintedanib –	1		1		1				1	3.68e-16			3
	NLR + Nintedanib +	0.250637		0.285657		0.0800174				0.205437	0.110019			3
	Fig. 5C
	NLR – Nintedanib –	1.03504		0.950718		1.49769				1.16115	0.294487	Dunnett’s multiple comparison test	*P <0.05	3
	NLR + Nintedanib –	1		1		1				1	6.71e-16			3
	NLR + Nintedanib +	1.03176		1.32567		1.23807				1.1985	0.150895			3
	Fig. 6A
	NLR – PD98059 0	750.844		755.798		755.798		843.12		776.39	44.5479	Dunnett’s multiple comparison test	*P <0.05	4
	NLR + PD98059 0	1663.94		1547.01		1449.94		1560.55		1555.36	87.5593			4
	NLR + PD98059 1	1795.68		1476.83		1487.6		1584.96		1586.27	147.838			4
	NLR + PD98059 10	1509.17		1377.66		1412.41		1417.76		1429.25	56.1668			4
	Fig. 6B
	NLR – AG490 0	525.84		723.1		497.59		622.59		592.28	102.33	Dunnett’s multiple comparison test	*P <0.05	4
	NLR + AG490 0	1654.89		1698.69		1818.96		1863.76		1759.08	98.4			4
	NLR + AG490 1	1458.21		1470.33		1654.89		1799.84		1595.82	163.09			4
	NLR + AG490 3	1440.09		1488.55		1717.55		1857.35		1625.88	196.09			4
	NLR + AG490 10	1806.21		1825.34		1967.13		1876.61		1868.82	71.96			4
	Fig. 7B
	control	205776	100172	46795.2	103123	32638.4	19450.4	67520.2	44091	77445.8	85514.2	Student’s t test	*P <0.05	8
	Nintedanib	11619.9	90802.2	25282.9	69572.7	21628.6	32782.2	23742.3	35931.7	38920.3	37131.1			8
